# Supplementary material for: Quantifying the neglected: Initial estimation of the global burden and economic impact of human toxocariasis
Source: Curr Res Parasitol Vector Borne Dis. 2024 May 21;5:100180. doi: 10.1016/j.crpvbd.2024.100180 (PMC11169085; doi:10.1016/j.crpvbd.2024.100180)
Supplement: Multimedia component 1 [file mmc1.xlsx]

## Sheet: UK
Supplementary Table S1. DALY estimates: all countries model sheet.
Age	M	F					Age group mid point	Age group	Population	Percentage	Estimated cases	Estimated percentage symptomatic	Estimated symptomatic cases	VLM	OLM	Covert	YLD VLM	YLD OLM	YLD Covert	YLD School Performance				OLM Cost for years lived with sight loss
0-4	1927938	1829322					4.5	0-9	7887572	0.14	225320	1.22247e-05	2.75448	2.15676	0.597722	67595.1	0.00659536	0.776321	60.8356	314.317				5183.44
5-9	2116389	2013923					14.5	10-19	7731075	0.1	160943	1.16691e-05	1.87805	1.47052	0.407537	48282.2	0.00449684	0.460028	43.454	224.512				3534.16
10-14	2071497	1969703					24.5	20-29	8583262	0.16	257508	1.26415e-05	3.25529	2.54889	0.706398	77251.5	0.00779452	0.677295	69.5264					6125.89
15-19	1894304	1795571					34.5	30-39	8928714	0.12	193131	1.23174e-05	2.37887	1.86265	0.516214	57938.7	0.00569599	0.40719	52.1448					4476.61
20-24	2109626	1989195					44.5	40-49	8396628	0.16	257508	1.21553e-05	3.13009	2.45086	0.679229	77251.6	0.00749473	0.420307	69.5264					5890.27
25-29	2285518	2198923					54.5	50-59	9110941	0.12	193131	1.16691e-05	2.25366	1.76462	0.489045	57938.7	0.0053962	0.219483	52.1448					4241
30-34	2261316	2257339					64.5	60-79	7234399	0.09	144848	1.21013e-05	1.75285	1.37248	0.380368	43454	0.00419705	0.106047	39.1086					3298.55
35-39	2183186	2226873					74.5	70-79	5770253	0.08	128754	1.16691e-05	1.50244	1.17641	0.32603	38625.8	0.00359747	0.0354721	34.7632					2827.33
40-44	2035329	2064739						80+	3416618	0.03	48282.8	1.29656e-05	0.626018	0.490172	0.135846	14484.7	0.00149895	0	13.0362					1178.05
45-49	2121620	2174940							67059462				19.5317	15.2934	4.23839	482822	0.0467671	3.10214	434.54	538.83
50-54	2268570	2344626						total cases (population * seroprevalence)	1.60943e+07
55-59	2208890	2288855			Seroprevalence	0.24
60-64	1892734	1973323													Years lost		Input parameters for YLD calculation							Estimated Cost - Loss due to sickness and medical costs	Total					Parameters	UK	Country
65-69	1630005	1738337									Life expectancy	80.9	Years lost to OLM	4.5	76.4		VLM DW	0.011	Duration	0.278				3938.92	60239.4					GDP per capita	45850.4
70-74	1604336	1751937												14.5	66.4		OLM DW	0.017	Duration	Life expectancy - age group mid point					36755.3					Cost of GP visit	45
75-79	1119354	1294626												24.5	56.4		Covert DW	0.006	Duration	0.15				618.98	1.94257e+08					Cost of sight loss per year	8672
80-84	759826	964815												34.5	46.4		School Performance DW	0.031	Duration	0.15										Cost of laboratory testing	58
85-89	424305	632402												44.5	36.4															Cost of anthelmintic treatment	12
90-94	167413	313703												54.5	26.4
95-99	36884	99778												64.5	16.4															Percentage GDP healthcare spending	11.94
100+	3332	14160												74.5	6.4
																														Correction factor for GDP per capita	0
																														Correction factor for healthcare as percentage of GDP	0

## Sheet: UK low CI
Age	M	F					Age group mid point	Age group	Population	Percentage	Estimated cases	Estimated percentage symptomatic	Estimated symptomatic cases	VLM	OLM	Covert	YLD VLM	YLD OLM	YLD Covert	YLD School Performance				OLM Cost for years lived with sight loss
0-4	1927938	1829322					4.5	0-9	7887572	0.14	197155	1.22247e-05	2.41017	1.88716	0.523006	59145.7	0.00577094	0.679281	53.2312	275.028				4535.51
5-9	2116389	2013923					14.5	10-19	7731075	0.1	140825	1.16691e-05	1.6433	1.2867	0.356595	42247	0.00393473	0.402525	38.0223	196.448				3092.39
10-14	2071497	1969703					24.5	20-29	8583262	0.16	225320	1.26415e-05	2.84838	2.23028	0.618098	67595.1	0.0068202	0.592633	60.8356					5360.15
15-19	1894304	1795571					34.5	30-39	8928714	0.12	168990	1.23174e-05	2.08151	1.62982	0.451687	50696.3	0.00498399	0.356291	45.6267					3917.03
20-24	2109626	1989195					44.5	40-49	8396628	0.16	225320	1.21553e-05	2.73883	2.1445	0.594325	67595.1	0.00655789	0.367769	60.8356					5153.99
25-29	2285518	2198923					54.5	50-59	9110941	0.12	168990	1.16691e-05	1.97196	1.54404	0.427914	50696.4	0.00472168	0.192048	45.6267					3710.87
30-34	2261316	2257339					64.5	60-79	7234399	0.09	126742	1.21013e-05	1.53374	1.20092	0.332822	38022.3	0.00367242	0.0927908	34.22					2886.23
35-39	2183186	2226873					74.5	70-79	5770253	0.08	112660	1.16691e-05	1.31464	1.02936	0.285276	33797.6	0.00314779	0.0310381	30.4178					2473.92
40-44	2035329	2064739						80+	3416618	0.03	42247.5	1.29656e-05	0.547765	0.4289	0.118865	12674.1	0.00131158	0	11.4067					1030.8
45-49	2121620	2174940							67059462				17.0903	13.3817	3.70859	422469	0.0409212	2.71437	380.223	471.476
50-54	2268570	2344626						total cases (population * seroprevalence)	1.40825e+07
55-59	2208890	2288855			Seroprevalence	0.21
60-64	1892734	1973323													Years lost		Input parameters for YLD calculation							Estimated Cost - Loss due to sickness and medical costs	Total					Parameters	UK	Country
65-69	1630005	1738337									Life expectancy	80.9	Years lost to OLM	4.5	76.4		VLM DW	0.011	Duration	0.278				3938.92	52709.4					GDP per capita	45850.4
70-74	1604336	1751937												14.5	66.4		OLM DW	0.017	Duration	Life expectancy - age group mid point					32160.9					Cost of GP visit	45
75-79	1119354	1294626												24.5	56.4		Covert DW	0.006	Duration	0.15				618.98	1.69975e+08					Cost of sight loss per year	8672
80-84	759826	964815												34.5	46.4		School Performance DW	0.031	Duration	0.15										Cost of laboratory testing	58
85-89	424305	632402												44.5	36.4															Cost of anthelmintic treatment	12
90-94	167413	313703												54.5	26.4
95-99	36884	99778												64.5	16.4															Percentage GDP healthcare spending	11.94
100+	3332	14160												74.5	6.4
																														Correction factor for GDP per capita	0
																														Correction factor for healthcare as percentage of GDP	0

## Sheet: UK high CI
Age	M	F					Age group mid point	Age group	Population	Percentage	Estimated cases	Estimated percentage symptomatic	Estimated symptomatic cases	VLM	OLM	Covert	YLD VLM	YLD OLM	YLD Covert	YLD School Performance				OLM Cost for years lived with sight loss
0-4	1927938	1829322					4.5	0-9	7887572	0.14	244096	1.22247e-05	2.98402	2.33649	0.647532	73228	0.00714497	0.841014	65.9052	340.51				5615.4
5-9	2116389	2013923					14.5	10-19	7731075	0.1	174355	1.16691e-05	2.03456	1.59306	0.441499	52305.8	0.00487157	0.498364	47.0752	243.222				3828.68
10-14	2071497	1969703					24.5	20-29	8583262	0.16	278967	1.26415e-05	3.52657	2.7613	0.765265	83689.2	0.00844406	0.733736	75.3202					6636.38
15-19	1894304	1795571					34.5	30-39	8928714	0.12	209226	1.23174e-05	2.57711	2.01787	0.559232	62766.9	0.00617066	0.441122	56.4902					4849.66
20-24	2109626	1989195					44.5	40-49	8396628	0.16	278967	1.21553e-05	3.39093	2.6551	0.735831	83689.2	0.00811929	0.455333	75.3203					6381.13
25-29	2285518	2198923					54.5	50-59	9110941	0.12	209226	1.16691e-05	2.44147	1.91167	0.529799	62766.9	0.00584589	0.237774	56.4902					4594.41
30-34	2261316	2257339					64.5	60-79	7234399	0.09	156919	1.21013e-05	1.89892	1.48685	0.412066	47075.2	0.0045468	0.114884	42.3677					3573.43
35-39	2183186	2226873					74.5	70-79	5770253	0.08	139484	1.16691e-05	1.62765	1.27445	0.353199	41844.6	0.00389726	0.0384281	37.6602					3062.94
40-44	2035329	2064739						80+	3416618	0.03	52306.4	1.29656e-05	0.678186	0.531019	0.147166	15691.7	0.00162386	0	14.1225					1276.23
45-49	2121620	2174940							67059462				21.1594	16.5678	4.59159	523057	0.0506643	3.36065	470.752	583.732
50-54	2268570	2344626						total cases (population * seroprevalence)	1.74355e+07
55-59	2208890	2288855			Seroprevalence	0.26
60-64	1892734	1973323													Years lost		Input parameters for YLD calculation							Estimated Cost - Loss due to sickness and medical costs	Total					Parameters	UK	Country
65-69	1630005	1738337									Life expectancy	80.9	Years lost to OLM	4.5	76.4		VLM DW	0.011	Duration	0.278				3938.92	65259.3					GDP per capita	45850.4
70-74	1604336	1751937												14.5	66.4		OLM DW	0.017	Duration	Life expectancy - age group mid point					39818.3					Cost of GP visit	45
75-79	1119354	1294626												24.5	56.4		Covert DW	0.006	Duration	0.15				618.98	2.10445e+08					Cost of sight loss per year	8672
80-84	759826	964815												34.5	46.4		School Performance DW	0.031	Duration	0.15										Cost of laboratory testing	58
85-89	424305	632402												44.5	36.4															Cost of anthelmintic treatment	12
90-94	167413	313703												54.5	26.4
95-99	36884	99778												64.5	16.4															Percentage GDP healthcare spending	11.94
100+	3332	14160												74.5	6.4
																														Correction factor for GDP per capita	0
																														Correction factor for healthcare as percentage of GDP	0

## Sheet: Any Country (Not UK)
Age	M	F					Age group mid point	Age group	Population	Percentage	Estimated cases	Estimated percentage symptomatic	Estimated symptomatic cases	VLM	OLM	Covert	YLD VLM	YLD OLM	YLD Covert	YLD School Performance				OLM Cost for years lived with sight loss
0-4							4.5	0-9	0	0.14	0	1.22247e-05	0	0	0	0	0	0	0	0				0
5-9							14.5	10-19	0	0.1	0	1.16691e-05	0	0	0	0	0	0	0	0				0
10-14							24.5	20-29	0	0.16	0	1.26415e-05	0	0	0	0	0	0	0					0
15-19							34.5	30-39	0	0.12	0	1.23174e-05	0	0	0	0	0	0	0					0
20-24							44.5	40-49	0	0.16	0	1.21553e-05	0	0	0	0	0	0	0					0
25-29							54.5	50-59	0	0.12	0	1.16691e-05	0	0	0	0	0	0	0					0
30-34							64.5	60-79	0	0.09	0	1.21013e-05	0	0	0	0	0	0	0					0
35-39							74.5	70-79	0	0.08	0	1.16691e-05	0	0	0	0	0	0	0					0
40-44								80+	0	0.03	0	1.29656e-05	0	0	0	0	0	0	0					0
45-49									0				0	0	0	0	0	0	0	0
50-54								total cases (population * seroprevalence)	0
55-59					Seroprevalence
60-64															Years lost		Input parameters for YLD calculation							Estimated Cost - Loss due to sickness and medical costs	Total					Parameters	UK	Country
65-69											Life expectancy		Years lost to OLM	4.5	-4.5		VLM DW	0.011	Duration	0.278				0	0					GDP per capita	45850.4
70-74														14.5	-14.5		OLM DW	0.017	Duration	Life expectancy - age group mid point					0					Cost of GP visit	45	0
75-79														24.5	-24.5		Covert DW	0.006	Duration	0.15				0	0					Cost of sight loss per year	8672	0
80-84														34.5	-34.5		School Performance DW	0.031	Duration	0.15										Cost of laboratory testing	58	0
85-89														44.5	-44.5															Cost of anthelmintic treatment	12	0
90-94														54.5	-54.5
95-99														64.5	-64.5															Percentage GDP healthcare spending	11.94
100+														74.5	-74.5
																														Correction factor for GDP per capita	0
																														Correction factor for healthcare as percentage of GDP	0

## Sheet: Any Country (Not UK) OLM New
Age	M	F					Age group mid point	Age group	Population	Percentage	Estimated cases	Estimated percentage symptomatic	Estimated symptomatic cases	VLM	OLM Per Year	Covert	YLD VLM	YLD OLM	YLD Covert	YLD School Performance			OLM Total Cases	OLM Cost for years lived with sight loss	OLM Cost Per Year
0-4							4.5	0-9	0	0.14	0	1.22247e-05	0	0	0	0	0	0	0	0			0	0	0
5-9							14.5	10-19	0	0.1	0	1.16691e-05	0	0	0	0	0	0	0	0			0	0	0
10-14							24.5	20-29	0	0.16	0	1.26415e-05	0	0	0	0	0	0	0				0	0	0
15-19							34.5	30-39	0	0.12	0	1.23174e-05	0	0	0	0	0	0	0				0	0	0
20-24							44.5	40-49	0	0.16	0	1.21553e-05	0	0	0	0	0	0	0				0	0	0
25-29							54.5	50-59	0	0.12	0	1.16691e-05	0	0	0	0	0	0	0				0	0	0
30-34							64.5	60-79	0	0.09	0	1.21013e-05	0	0	0	0	0	0	0				0	0	0
35-39							74.5	70-79	0	0.08	0	1.16691e-05	0	0	0	0	0	0	0				0	0	0
40-44								80+	0	0.03	0	1.29656e-05	0	0	0	0	0	0	0				0	0	0
45-49									0				0	0	0	0	0	0	0	0
50-54								total cases (population * seroprevalence)	0
55-59					Seroprevalence
60-64															Years lost		Input parameters for YLD calculation							Estimated Cost - Loss due to sickness and medical costs	Total					Parameters	UK	Country
65-69											Life expectancy		Years lost to OLM	4.5	-4.5		VLM DW	0.011	Duration	0.278				0	0					GDP per capita	45850.4
70-74														14.5	-14.5		OLM DW	0.017	Duration	Life expectancy - age group mid point					0					Cost of GP visit	45	0
75-79														24.5	-24.5		Covert DW	0.006	Duration	0.15				0	0					Cost of sight loss per year	8672	0
80-84														34.5	-34.5		School Performance DW	0.031	Duration	0.15										Cost of laboratory testing	58	0
85-89														44.5	-44.5															Cost of anthelmintic treatment	12	0
90-94														54.5	-54.5
95-99														64.5	-64.5															Percentage GDP healthcare spending	11.94
100+														74.5	-74.5
																														Correction factor for GDP per capita	0
																														Correction factor for healthcare as percentage of GDP	0

## Sheet: Kenya
Age	M	F					Age group mid point	Age group	Population	Percentage	Estimated cases	Estimated percentage symptomatic	Estimated symptomatic cases	VLM	OLM	Covert	YLD VLM	YLD OLM	YLD Covert	YLD School Performance			OLM Total Cases	OLM Cost for years lived with sight loss	OLM Cost Per Year
0-4	3502577	3455690					4.5	0-9	13666076	0.14	60510.8	1.22247e-05	0.739729	0.579208	0.160521	18153	0.00177122	0.0272886	16.3377	84.4115			1.60521	22.9	229
5-9	3364745	3343064					14.5	10-19	12915607	0.1	43222	1.16691e-05	0.504361	0.394914	0.109446	12966.4	0.00120765	0.0186059	11.6698	60.294			1.09446	15.6137	156.137
10-14	3385510	3376980					24.5	20-29	9604431	0.16	69155.2	1.26415e-05	0.874225	0.684518	0.189707	20746.3	0.00209326	0.0322502	18.6717				1.89707	27.0637	270.637
15-19	3065613	3087504					34.5	30-39	7408183	0.12	51866.4	1.23174e-05	0.638857	0.500225	0.138632	15559.7	0.00152969	0.0235674	14.0037				1.38632	19.7773	197.773
20-24	2560346	2645611					44.5	40-49	4932685	0.16	69155.2	1.21553e-05	0.840601	0.658191	0.18241	20746.3	0.00201275	0.0310098	18.6717				1.8241	26.0228	260.228
25-29	2146958	2251516					54.5	50-59	3023038	0.12	51866.4	1.16691e-05	0.605233	0.473897	0.131335	15559.7	0.00144918	0.022327	14.0038				1.31335	18.7364	187.364
30-34	1969292	2006846					64.5	60-79	1534607	0.09	38899.8	1.21013e-05	0.470737	0.368587	0.10215	11669.8	0.00112714	0.0173655	10.5028				1.0215	14.5727	145.727
35-39	1730106	1701939					74.5	70-79	664761	0.08	34577.6	1.16691e-05	0.403488	0.315931	0.087557	10373.2	0.000966118	0.0148847	9.33584				0.87557	12.4909	124.909
40-44	1394680	1362380						80+	278087	0.03	12966.6	1.29656e-05	0.16812	0.131638	0.0364821	3889.93	0.000402549	0.00620195	3.50093				0.364821	5.20455	52.0455
45-49	1089340	1086285							54027475				5.24535	4.10711	1.13824	129664	0.0125595	0.193501	116.698	144.705					1623.82
50-54	846524	871326						total cases (population * seroprevalence)	4322198
55-59	629517	675671			Seroprevalence	0.08
60-64	433675	491549													Years lost		Input parameters for YLD calculation							Estimated Cost - Loss due to sickness and medical costs	Total					Parameters	UK	Country
65-69	275852	333531									Life expectancy	62.68	Years lost to OLM	4.5	58.18		VLM DW	0.011	Duration	0.278				176.973	726.849					GDP per capita	45850.4	2099.3
70-74	182610	223053												14.5	48.18		OLM DW	0.017	Duration	Life expectancy - age group mid point					162.382					Cost of GP visit	45	0.740281
75-79	108959	150139												24.5	38.18		Covert DW	0.006	Duration	0.15				28.3406	2.38859e+06					Cost of sight loss per year	8672	142.66
80-84	52510	99138												34.5	28.18		School Performance DW	0.031	Duration	0.15										Cost of laboratory testing	58	0.954141
85-89	25003	54860												44.5	18.18															Cost of anthelmintic treatment	12	0.197408
90-94	9866	22771												54.5	8.18
95-99	3038	7512												64.5	-1.82															Percentage GDP healthcare spending	11.94	4.29
100+	823	2566												74.5	-11.82
																														Correction factor for GDP per capita	0.0457859
																														Correction factor for healthcare as percentage of GDP	0.359296

## Sheet: Kenya low CI
Age	M	F					Age group mid point	Age group	Population	Percentage	Estimated cases	Estimated percentage symptomatic	Estimated symptomatic cases	VLM	OLM	Covert	YLD VLM	YLD OLM	YLD Covert	YLD School Performance			OLM Total Cases	OLM Cost for years lived with sight loss	OLM Cost Per Year
0-4	3502577	3455690					4.5	0-9	13666076	0.14	30255.4	1.22247e-05	0.369864	0.289604	0.0802606	9076.5	0.000885609	0.0136443	8.16885	42.2057			0.802606	11.45	114.5
5-9	3364745	3343064					14.5	10-19	12915607	0.1	21611	1.16691e-05	0.25218	0.197457	0.0547231	6483.22	0.000603824	0.00930293	5.8349	30.147			0.547231	7.80683	78.0683
10-14	3385510	3376980					24.5	20-29	9604431	0.16	34577.6	1.26415e-05	0.437113	0.342259	0.0948534	10373.1	0.00104663	0.0161251	9.33583				0.948534	13.5318	135.318
15-19	3065613	3087504					34.5	30-39	7408183	0.12	25933.2	1.23174e-05	0.319428	0.250112	0.069316	7779.86	0.000764844	0.0117837	7.00187				0.69316	9.88865	98.8865
20-24	2560346	2645611					44.5	40-49	4932685	0.16	34577.6	1.21553e-05	0.4203	0.329095	0.0912052	10373.1	0.00100637	0.0155049	9.33583				0.912052	13.0114	130.114
25-29	2146958	2251516					54.5	50-59	3023038	0.12	25933.2	1.16691e-05	0.302616	0.236949	0.0656677	7779.87	0.000724589	0.0111635	7.00188				0.656677	9.36819	93.6819
30-34	1969292	2006846					64.5	60-79	1534607	0.09	19449.9	1.21013e-05	0.235368	0.184293	0.0510749	5834.9	0.000563569	0.00868274	5.25141				0.510749	7.28637	72.8637
35-39	1730106	1701939					74.5	70-79	664761	0.08	17288.8	1.16691e-05	0.201744	0.157966	0.0437785	5186.58	0.000483059	0.00744234	4.66792				0.437785	6.24546	62.4546
40-44	1394680	1362380						80+	278087	0.03	6483.3	1.29656e-05	0.0840601	0.0658191	0.018241	1944.96	0.000201275	0.00310098	1.75047				0.18241	2.60228	26.0228
45-49	1089340	1086285							54027475				2.62268	2.05355	0.56912	64832.2	0.00627977	0.0967505	58.349	72.3527					811.91
50-54	846524	871326						total cases (population * seroprevalence)	2161099
55-59	629517	675671			Seroprevalence	0.04
60-64	433675	491549													Years lost		Input parameters for YLD calculation							Estimated Cost - Loss due to sickness and medical costs	Total					Parameters	UK	Country
65-69	275852	333531									Life expectancy	62.68	Years lost to OLM	4.5	58.18		VLM DW	0.011	Duration	0.278				176.973	363.425					GDP per capita	45850.4	2099.3
70-74	182610	223053												14.5	48.18		OLM DW	0.017	Duration	Life expectancy - age group mid point					81.191					Cost of GP visit	45	0.740281
75-79	108959	150139												24.5	38.18		Covert DW	0.006	Duration	0.15				28.3406	1.1943e+06					Cost of sight loss per year	8672	142.66
80-84	52510	99138												34.5	28.18		School Performance DW	0.031	Duration	0.15										Cost of laboratory testing	58	0.954141
85-89	25003	54860												44.5	18.18															Cost of anthelmintic treatment	12	0.197408
90-94	9866	22771												54.5	8.18
95-99	3038	7512												64.5	-1.82															Percentage GDP healthcare spending	11.94	4.29
100+	823	2566												74.5	-11.82
																														Correction factor for GDP per capita	0.0457859
																														Correction factor for healthcare as percentage of GDP	0.359296

## Sheet: Kenya high CI
Age	M	F					Age group mid point	Age group	Population	Percentage	Estimated cases	Estimated percentage symptomatic	Estimated symptomatic cases	VLM	OLM	Covert	YLD VLM	YLD OLM	YLD Covert	YLD School Performance			OLM Total Cases	OLM Cost for years lived with sight loss	OLM Cost Per Year
0-4	3502577	3455690					4.5	0-9	13666076	0.14	90766.2	1.22247e-05	1.10959	0.868812	0.240782	27229.5	0.00265683	0.0409329	24.5066	126.617			2.40782	34.35	343.5
5-9	3364745	3343064					14.5	10-19	12915607	0.1	64833	1.16691e-05	0.756541	0.592371	0.164169	19449.7	0.00181147	0.0279088	17.5047	90.4409			1.64169	23.4205	234.205
10-14	3385510	3376980					24.5	20-29	9604431	0.16	103733	1.26415e-05	1.31134	1.02678	0.28456	31119.4	0.00313988	0.0483752	28.0075				2.8456	40.5955	405.955
15-19	3065613	3087504					34.5	30-39	7408183	0.12	77799.6	1.23174e-05	0.958285	0.750337	0.207948	23339.6	0.00229453	0.0353511	21.0056				2.07948	29.6659	296.659
20-24	2560346	2645611					44.5	40-49	4932685	0.16	103733	1.21553e-05	1.2609	0.987286	0.273616	31119.4	0.00301912	0.0465147	28.0075				2.73616	39.0341	390.341
25-29	2146958	2251516					54.5	50-59	3023038	0.12	77799.6	1.16691e-05	0.907849	0.710846	0.197003	23339.6	0.00217377	0.0334906	21.0056				1.97003	28.1046	281.046
30-34	1969292	2006846					64.5	60-79	1534607	0.09	58349.7	1.21013e-05	0.706105	0.55288	0.153225	17504.7	0.00169071	0.0260482	15.7542				1.53225	21.8591	218.591
35-39	1730106	1701939					74.5	70-79	664761	0.08	51866.4	1.16691e-05	0.605233	0.473897	0.131335	15559.7	0.00144918	0.022327	14.0038				1.31335	18.7364	187.364
40-44	1394680	1362380						80+	278087	0.03	19449.9	1.29656e-05	0.25218	0.197457	0.0547231	5834.89	0.000603824	0.00930293	5.2514				0.547231	7.80683	78.0683
45-49	1089340	1086285							54027475				7.86803	6.16066	1.70736	194497	0.0188393	0.290251	175.047	217.058					2435.73
50-54	846524	871326						total cases (population * seroprevalence)	6483297
55-59	629517	675671			Seroprevalence	0.12
60-64	433675	491549													Years lost		Input parameters for YLD calculation							Estimated Cost - Loss due to sickness and medical costs	Total					Parameters	UK	Country
65-69	275852	333531									Life expectancy	62.68	Years lost to OLM	4.5	58.18		VLM DW	0.011	Duration	0.278				176.973	1090.27					GDP per capita	45850.4	2099.3
70-74	182610	223053												14.5	48.18		OLM DW	0.017	Duration	Life expectancy - age group mid point					243.573					Cost of GP visit	45	0.740281
75-79	108959	150139												24.5	38.18		Covert DW	0.006	Duration	0.15				28.3406	3.58289e+06					Cost of sight loss per year	8672	142.66
80-84	52510	99138												34.5	28.18		School Performance DW	0.031	Duration	0.15										Cost of laboratory testing	58	0.954141
85-89	25003	54860												44.5	18.18															Cost of anthelmintic treatment	12	0.197408
90-94	9866	22771												54.5	8.18
95-99	3038	7512												64.5	-1.82															Percentage GDP healthcare spending	11.94	4.29
100+	823	2566												74.5	-11.82
																														Correction factor for GDP per capita	0.0457859
																														Correction factor for healthcare as percentage of GDP	0.359296

## Sheet: Nigeria
Age	M	F					Age group mid point	Age group	Population	Percentage	Estimated cases	Estimated percentage symptomatic	Estimated symptomatic cases	VLM	OLM	Covert	YLD VLM	YLD OLM	YLD Covert	YLD School Performance				OLM Cost for years lived with sight loss
0-4	17920335	17457353					4.5	0-9	66428965	0.14	1.34621e+06	1.22247e-05	16.4571	12.8859	3.5712	403859	0.0394052	0.607103	363.473	1877.95				417.671
5-9	15733028	15318249					14.5	10-19	51265047	0.1	961581	1.16691e-05	11.2208	8.78586	2.43491	288471	0.0268672	0.413934	259.624	1341.39				284.776
10-14	14062137	13579108					24.5	20-29	35590964	0.16	1.53853e+06	1.26415e-05	19.4493	15.2288	4.2205	461553	0.0465697	0.717486	415.398					493.611
15-19	12033999	11589803					34.5	30-39	25258114	0.12	1.1539e+06	1.23174e-05	14.213	11.1288	3.08421	346165	0.0340317	0.524316	311.548					360.716
20-24	9901531	9561253					44.5	40-49	18321855	0.16	1.53853e+06	1.21553e-05	18.7013	14.6431	4.05818	461553	0.0447786	0.68989	415.398					474.626
25-29	8177786	7950394					54.5	50-59	11298284	0.12	1.1539e+06	1.16691e-05	13.4649	10.543	2.92189	346165	0.0322406	0.496721	311.549					341.731
30-34	6821305	6668226					64.5	60-79	6705462	0.09	865423	1.21013e-05	10.4727	8.20014	2.27258	259624	0.025076	0.386338	233.661					265.791
35-39	5933885	5834698					74.5	70-79	2975280	0.08	769265	1.16691e-05	8.97661	7.02869	1.94792	230777	0.0214937	0.331147	207.699					227.821
40-44	5125642	5041237						80+	697230	0.03	288474	1.29656e-05	3.74026	2.92862	0.811635	86541.2	0.00895572	0.137978	77.8871					94.9252
45-49	4103703	4051273							218541201				116.696	91.3729	25.323	2.88471e+06	0.279418	4.30491	2596.24	3219.34
50-54	3150623	3150317						total cases (population * seroprevalence)	9.61581e+07
55-59	2475656	2521688			Seroprevalence	0.44
60-64	1897945	1979550													Years lost		Input parameters for YLD calculation							Estimated Cost - Loss due to sickness and medical costs	Total					Parameters	UK	Country
65-69	1366271	1461696									Life expectancy	52.89	Years lost to OLM	4.5	48.39		VLM DW	0.011	Duration	0.278				183.73	16787.9					GDP per capita	45850.4	2184.4
70-74	887225	963719												14.5	38.39		OLM DW	0.017	Duration	Life expectancy - age group mid point					2961.67					Cost of GP visit	45	0.606896
75-79	538097	586239												24.5	28.39		Covert DW	0.006	Duration	0.15				29.4894	5.52944e+07					Cost of sight loss per year	8672	116.956
80-84	235893	269584												34.5	18.39		School Performance DW	0.031	Duration	0.15										Cost of laboratory testing	58	0.782221
85-89	69840	88041												44.5	8.39															Cost of anthelmintic treatment	12	0.161839
90-94	12138	18375												54.5	-1.61
95-99	1049	2135												64.5	-11.61															Percentage GDP healthcare spending	11.94	3.38
100+	43	132												74.5	-21.61
																														Correction factor for GDP per capita	0.0476419
																														Correction factor for healthcare as percentage of GDP	0.283082

## Sheet: Nigeria low CI
Age	M	F					Age group mid point	Age group	Population	Percentage	Estimated cases	Estimated percentage symptomatic	Estimated symptomatic cases	VLM	OLM	Covert	YLD VLM	YLD OLM	YLD Covert	YLD School Performance				OLM Cost for years lived with sight loss
0-4	17920335	17457353					4.5	0-9	66428965	0.14	581320	1.22247e-05	7.10648	5.56438	1.54211	174394	0.0170159	0.262158	156.954	810.931				180.358
5-9	15733028	15318249					14.5	10-19	51265047	0.1	415228	1.16691e-05	4.84533	3.79389	1.05144	124567	0.0116017	0.178744	112.11	579.237				122.971
10-14	14062137	13579108					24.5	20-29	35590964	0.16	664365	1.26415e-05	8.39857	6.57608	1.82249	199307	0.0201097	0.309823	179.376					213.15
15-19	12033999	11589803					34.5	30-39	25258114	0.12	498274	1.23174e-05	6.13742	4.8056	1.33182	149480	0.0146955	0.226409	134.532					155.764
20-24	9901531	9561253					44.5	40-49	18321855	0.16	664365	1.21553e-05	8.07555	6.32316	1.75239	199307	0.0193362	0.297907	179.376					204.952
25-29	8177786	7950394					54.5	50-59	11298284	0.12	498274	1.16691e-05	5.8144	4.55267	1.26172	149480	0.0139221	0.214493	134.532					147.566
30-34	6821305	6668226					64.5	60-79	6705462	0.09	373705	1.21013e-05	4.52231	3.54097	0.981341	112110	0.0108283	0.166828	100.899					114.773
35-39	5933885	5834698					74.5	70-79	2975280	0.08	332183	1.16691e-05	3.87626	3.03512	0.841149	99653.6	0.00928138	0.142995	89.6883					98.3771
40-44	5125642	5041237						80+	697230	0.03	124568	1.29656e-05	1.61511	1.26463	0.350479	37370.1	0.00386724	0.0595814	33.6331					40.9904
45-49	4103703	4051273							218541201				50.3914	39.4565	10.9349	1.24567e+06	0.120658	1.85894	1121.1	1390.17
50-54	3150623	3150317						total cases (population * seroprevalence)	4.15228e+07
55-59	2475656	2521688			Seroprevalence	0.19
60-64	1897945	1979550													Years lost		Input parameters for YLD calculation							Estimated Cost - Loss due to sickness and medical costs	Total					Parameters	UK	Country
65-69	1366271	1461696									Life expectancy	52.89	Years lost to OLM	4.5	48.39		VLM DW	0.011	Duration	0.278				183.73	7249.34					GDP per capita	45850.4	2184.4
70-74	887225	963719												14.5	38.39		OLM DW	0.017	Duration	Life expectancy - age group mid point					1278.9					Cost of GP visit	45	0.606896
75-79	538097	586239												24.5	28.39		Covert DW	0.006	Duration	0.15				29.4894	2.38771e+07					Cost of sight loss per year	8672	116.956
80-84	235893	269584												34.5	18.39		School Performance DW	0.031	Duration	0.15										Cost of laboratory testing	58	0.782221
85-89	69840	88041												44.5	8.39															Cost of anthelmintic treatment	12	0.161839
90-94	12138	18375												54.5	-1.61
95-99	1049	2135												64.5	-11.61															Percentage GDP healthcare spending	11.94	3.38
100+	43	132												74.5	-21.61
																														Correction factor for GDP per capita	0.0476419
																														Correction factor for healthcare as percentage of GDP	0.283082

[truncated: 83 more sheets: Nigeria high CI, India, India low CI, India high CI, Thailand, Thailand low CI, Thailand high CI, China, China low CI, China high CI, Malaysia, Malasyia low CI, Malaysia high CI, Japan, Japan low CI, Japan high CI, Australia, Australia low CI, Australia high CI, Brazil …]
