# Supplementary material for: Quantifying the neglected: Initial estimation of the global burden and economic impact of human toxocariasis
Source: Curr Res Parasitol Vector Borne Dis. 2024 May 21;5:100180. doi: 10.1016/j.crpvbd.2024.100180 (PMC11169085; doi:10.1016/j.crpvbd.2024.100180)
Supplement: Multimedia component 2 [file mmc2.xlsx]

## Sheet: Sheet1
Supplementary Table S2. DALYs
Country	Prevalence Dogs	Prevalence Cats	Soil contamination	Prevalence Humans	DALY VLM	DALY OLM	DALY Covert	DALY Cognitive Impairment	DALY total	DALY per 100k
Nigeria	17 (10–25)	50 (44–55)	24 (7–47)	44 (19–72)	0.279 (0.121 - 0.457)	4.305 (1.859 - 7.044)	2596.238 (1121.103 - 4248.389)	3219.336 (1390.168 - 5268.004)	5820.158 (2513.25 - 9523.895)	2.663 (1.15 - 4.358)
Romania	17 (15–19)	23 (20–26)	22 (11–37)	42 (38–47)	0.024 (0.022 - 0.027)	0.37 (0.334 - 0.414)	222.933 (201.702 - 249.473)	276.437 (250.11 - 309.346)	499.764 (452.168 - 559.26)	2.542 (2.3 - 2.845)
Argentina	12 (10–15)	36 (31–40)	8 (0–25)	35 (26–45)	0.046 (0.034 - 0.06)	0.713 (0.53 - 0.917)	430.067 (319.478 - 552.944)	533.283 (396.153 - 685.65)	964.11 (716.196 - 1239.57)	2.118 (1.574 - 2.724)
Egypt	14 (4–28)	8 (5–12)	13 (7–20)	32 (10–60)	0.103 (0.032 - 0.194)	1.59 (0.497 - 2.981)	958.943 (299.67 - 1798.018)	1189.089 (371.59 - 2229.542)	2149.725 (671.789 - 4030.735)	1.937 (0.605 - 3.632)
Ireland	57 (52–61)	42 (35–50)	13 (9–17)	29 (28–31)	0.004 (0.004 - 0.005)	0.065 (0.063 - 0.07)	39.33 (37.974 - 42.043)	48.77 (47.088 - 52.133)	88.17 (85.129 - 94.25)	1.755 (1.695 - 1.876)
Brazil	9 (6–13)	9 (6–12)	30 (21–39)	28 (21–35)	0.175 (0.131 - 0.219)	2.699 (2.024 - 3.374)	1627.75 (1220.813 - 2034.688)	2018.411 (1513.808 - 2523.013)	3649.035 (2736.776 - 4561.294)	1.695 (1.271 - 2.118)
United Kingdom	4 (2–9)	19 (9–28)	6 (4–9)	24 (21–26)	0.047 (0.041 - 0.051)	3.102 (2.714 - 3.361)	434.54 (380.223 - 470.752)	538.83 (471.476 - 583.732)	976.519 (854.454 - 1057.895)	1.456 (1.274 - 1.578)
India	13 (6–22)	30 (1–60)	12 (7–19)	20 (10–32)	0.824 (0.412 - 1.318)	12.689 (6.345 - 20.303)	7652.642 (3826.321 - 12244.228)	9489.278 (4744.639 - 15182.844)	17155.433 (8577.716 - 27448.692)	1.211 (0.605 - 1.937)
Venezuela	11 (9–14)	N/A	29 (19–40)	18 (13–24)	0.015 (0.011 - 0.02)	0.228 (0.165 - 0.304)	137.545 (99.338 - 183.393)	170.555 (123.179 - 227.407)	308.343 (222.692 - 411.124)	1.089 (0.787 - 1.453)
France	8 (4–12)	40 (15–66)	38 (21–58)	18 (11–25)	0.034 (0.021 - 0.047)	0.521 (0.318 - 0.723)	314.082 (191.939 - 436.224)	389.461 (238.004 - 540.918)	704.097 (430.282 - 977.913)	1.089 (0.666 - 1.513)
Poland	11 (3–24)	28 (9–47)	20 (14–26)	16 (10–23)	0.019 (0.012 - 0.027)	0.285 (0.178 - 0.41)	172.181 (107.613 - 247.51)	213.504 (133.44 - 306.912)	385.989 (241.243 - 554.859)	0.968 (0.605 - 1.392)
Slovak Republic	19 (10–30)	N/A	12 (8–16)	15 (11–18)	0.002 (0.002 - 0.003)	0.148 (0.028 - 0.045)	22.856 (16.761 - 27.427)	28.341 (20.783 - 34.009)	51.348 (37.574 - 61.484)	0.91 (0.666 - 1.089)
Malaysia	7 (0–33)	11 (8–13)	38 (0–91)	15 (5–29)	0.015 (0.002 - 0.029)	0.228 (0.03 - 0.441)	137.448 (18.326 - 265.733)	170.436 (22.725 - 329.509)	308.126 (41.084 - 595.711)	0.908 (0.121 - 1.755)
Mexico	7 (3–13)	25 (7–42)	25 (23–27)	15 (8–22)	0.056 (0.03 - 0.082)	0.856 (0.457 - 1.256)	516.385 (275.406 - 757.365)	640.318 (341.503 - 939.133)	1157.615 (617.395 - 1697.836)	0.908 (0.484 - 1.332)
China	39 (31–47)	15 (11–18)	75 (74–75)	15 (12–18)	0.622 (0.497 - 0.746)	9.575 (7.66 - 11.49)	5774.774 (4619.819 - 6929.728)	7160.72 (5728.576 - 8592.864)	12945.691 (10356.553 - 15534.829)	0.908 (0.726 - 1.089)
Jordan	1 (0–4)	N/A	15 (11–21)	11 (9–13)	0.004 (0.003 - 0.004)	0.056 (0.045 - 0.066)	33.519 (27.424 - 39.613)	41.563 (34.006 - 49.12)	75.141 (61.479 - 88.803)	0.666 (0.545 - 0.787)
United States of America	5 (3–6)	20 (16–25)	12 (4–23)	9 (6–13)	0.088 (0.059 - 0.128)	1.363 (0.909 - 1.969)	822.034 (548.023 - 1187.383)	1019.323 (679.548 - 1472.355)	1842.809 (1228.539 - 2661.835)	0.545 (0.363 - 0.787)
Kenya	N/A	23 (16–33)	25 (16–38)	8 (4–12)	0.013 (0.006 - 0.019)	0.194 (0.097 - 0.29)	116.698 (58.349 - 175.047)	144.705 (72.353 - 217.058)	261.609 (130.805 - 392.414)	0.484 (0.242 - 0.726)
Russian Federation	9 (0–44)	3 (1–5)	23 (13–36)	7 (0–30)	0.029 (0 - 0.126)	0.454 (0 - 1.944)	273.505 (0 - 1172.164)	339.146 (0 - 1453.483)	613.134 (0 - 2627.716)	0.424 (0 - 1.816)
Turkiye	13 (6–21)	20 (16–24)	16 (11–23)	7 (3–12)	0.017 (0.007 - 0.03)	0.267 (0.115 - 0.458)	161.293 (69.126 - 276.502)	200.003 (85.716 - 342.863)	361.581 (154.963 - 619.853)	0.424 (0.182 - 0.726)
Australia	4 (2–6)	8 (5–12)	0 (0–1)	7 (5–9)	0.005 (0.004 - 0.007)	0.082 (0.059 - 0.105)	49.475 (35.339 - 63.61)	61.349 (43.82 - 78.877)	110.911 (79.222 - 142.599)	0.424 (0.303 - 0.545)
Belgium	13 (6–23)	14 (8–21)	10 (5–17)	6 (5–6)	0.002 (0.002 - 0.002)	0.038 (0.026 - 0.031)	18.882 (15.735 - 18.882)	23.414 (19.512 - 23.414)	42.336 (35.275 - 42.33)	0.363 (0.303 - 0.363)
Canada	7 (3–12)	15 (9–20)	33 (19–49)	6 (3–11)	0.007 (0.003 - 0.012)	0.103 (0.052 - 0.189)	62.295 (31.148 - 114.208)	77.246 (38.623 - 141.618)	139.651 (69.826 - 256.027)	0.363 (0.182 - 0.666)
Thailand	5 (4–8)	12 (6–17)	8 (3–10)	6 (4–9)	0.013 (0.008 - 0.019)	0.193 (0.128 - 0.289)	116.148 (77.432 - 174.222)	144.023 (96.015 - 216.035)	260.376 (173.584 - 390.564)	0.363 (0.242 - 0.545)
Iran	16 (9–23)	26 (15–37)	20 (13–29)	6 (3–9)	0.015 (0.008 - 0.023)	0.238 (0.119 - 0.357)	143.45 (71.725 - 215.175)	177.878 (88.939 - 266.817)	321.582 (160.791 - 482.373)	0.363 (0.182 - 0.545)
Italy	9 (6–11)	20 (14–27)	15 (12–19)	4 (3–7)	0.007 (0.005 - 0.012)	0.106 (0.079 - 0.185)	63.76 (47.82 - 111.579)	79.062 (59.297 - 138.359)	142.934 (107.201 - 250.135)	0.242 (0.182 - 0.424)
Spain	8 (3–14)	20 (14–26)	7 (5–8)	4 (3–13)	0.006 (0.004 - 0.018)	0.085 (0.064 - 0.277)	51.363 (38.522 - 166.929)	63.69 (47.767 - 206.992)	115.143 (86.357 - 374.215)	0.242 (0.182 - 0.787)
Japan	2 (0–3)	11 (7–15)	46 (5–91)	4 (2–5)	0.014 (0.007 - 0.018)	0.222 (0.111 - 0.277)	133.866 (66.933 - 167.333)	165.994 (82.997 - 207.493)	300.097 (150.048 - 375.121)	0.242 (0.121 - 0.303)
