# Supplementary material for: Quantifying the neglected: Initial estimation of the global burden and economic impact of human toxocariasis
Source: Curr Res Parasitol Vector Borne Dis. 2024 May 21;5:100180. doi: 10.1016/j.crpvbd.2024.100180 (PMC11169085; doi:10.1016/j.crpvbd.2024.100180)
Supplement: Multimedia component 3 [file mmc3.xlsx]

## Sheet: Sheet1
Supplementary Table S3. Economic estimates.
Country	Cost VLM	Cost OLM	Cost Covert	Cost Total	Total cost adjusted for PPP	Per capita cost_PPP	GDP_(PPP)	GDP_per_capita	As percantage of GDP	As_%_GDP_PPP
Nigeria	16787.942 (7249.338 - 27471.177)	29616.67 (1278.902 - 4846.364)	55294412.477 (23877132.66 - 90481765.871)	55340817.089 (23885660.901 - 90514083.413)	148468133.303 (64080360.088 - 242830838.228)	0.679 (0.293 - 1.111)	5860.3 (5860.3 - 5860.3)	2184.4 (2184.4 - 2184.4)	0.012 (0.005 - 0.019)	0.012 (0.005 - 0.019)
Romania	10563.251 (9557.227 - 11820.781)	34321.31 (3105.261 - 3840.718)	34542838.73 (31253044.565 - 38655081.436)	34587723.291 (31265707.054 - 38670742.935)	91165812.637 (82409691.071 - 101927775.798)	4.637 (4.192 - 5.185)	41887.9 (41887.9 - 41887.9)	15892 (15892 - 15892)	0.011 (0.01 - 0.013)	0.011 (0.01 - 0.013)
Argentina	17710.627 (13156.465 - 22770.806)	90758.28 (6742.044 - 11668.922)	57387516.787 (42630726.756 - 73783950.154)	57495985.694 (42650625.265 - 73818389.882)	111347954.29 (82598112.114 - 142958270.967)	2.447 (1.815 - 3.141)	26504.6 (26504.6 - 26504.6)	13686 (13686 - 13686)	0.009 (0.007 - 0.012)	0.009 (0.007 - 0.012)
Egypt	12223.026 (3819.696 - 22918.174)	27747.615 (867.113 - 5202.678)	40160663.627 (12550207.384 - 75301244.301)	40200634.268 (12554894.192 - 75329365.153)	141236618.648 (44109025.528 - 264654153.17)	1.273 (0.397 - 2.384)	15091 (15091 - 15091)	4295.4 (4295.4 - 4295.4)	0.008 (0.003 - 0.016)	0.008 (0.003 - 0.016)
Ireland	12214.149 (11792.971 - 13056.504)	42548.271 (4108.109 - 4548.263)	39895927.455 (38520205.818 - 42647370.728)	39950689.875 (38536106.899 - 42664975.495)	48731294.628 (47005806.032 - 52042142.393)	9.701 (9.358 - 10.361)	126905.2 (126905.2 - 126905.2)	104038.9 (104038.9 - 104038.9)	0.008 (0.007 - 0.008)	0.008 (0.007 - 0.008)
Brazil	43713.309 (32784.982 - 54641.637)	231228.923 (17342.169 - 28903.615)	141528924.388 (106146693.291 - 176911155.484)	141803866.619 (106196820.442 - 176994700.736)	283389884.133 (212230493.834 - 353717489.724)	1.316 (0.986 - 1.643)	17821.7 (17821.7 - 17821.7)	8917.7 (8917.7 - 8917.7)	0.007 (0.006 - 0.009)	0.007 (0.006 - 0.009)
United Kingdom	60239.369 (52709.448 - 65259.317)	367553.129 (32160.899 - 39818.256)	194257373.972 (169975202.225 - 210445488.47)	194685166.47 (170060072.572 - 210550566.042)	231847416.864 (202521790.707 - 250741264.685)	3.457 (3.02 - 3.739)	54602.5 (54602.5 - 54602.5)	45850.4 (45850.4 - 45850.4)	0.006 (0.006 - 0.007)	0.006 (0.006 - 0.007)
India	54053.004 (27026.502 - 86484.807)	83596.754 (4179.838 - 13375.481)	178221223.558 (89110611.779 - 285153957.693)	178358873.317 (89141818.119 - 285253817.981)	625674803.403 (312705437.579 - 1000657400.251)	0.441 (0.221 - 0.706)	8379.1 (8379.1 - 8379.1)	2388.6 (2388.6 - 2388.6)	0.005 (0.003 - 0.008)	0.005 (0.003 - 0.008)
Venezuela	6511.799 (4702.966 - 8682.399)	12969.089 (936.656 - 1729.212)	21424358.096 (15473147.513 - 28565810.794)	21443838.984 (15478787.136 - 28576222.405)	23358733.523 (16861013.751 - 31128025.386)	0.825 (0.596 - 1.1)	17402.3 (17402.3 - 17402.3)	15975.7 (15975.7 - 15975.7)	0.004 (0.003 - 0.006)	0.004 (0.003 - 0.006)
France	38925.729 (23787.946 - 54063.513)	242717.549 (14832.739 - 33710.771)	125443230.413 (76659751.919 - 174226708.907)	125724873.692 (76698372.604 - 174314483.191)	170316233.499 (103901300.943 - 236139320.325)	2.635 (1.608 - 3.654)	55492.6 (55492.6 - 55492.6)	40963.8 (40963.8 - 40963.8)	0.005 (0.003 - 0.006)	0.005 (0.003 - 0.006)
Poland	9413.031 (5883.144 - 13531.232)	32119.529 (2007.471 - 4617.182)	30757105.908 (19223191.192 - 44213339.742)	30798638.468 (19231081.807 - 44231488.157)	72735607.655 (45417086.297 - 104459298.483)	1.825 (1.139 - 2.621)	43268.5 (43268.5 - 43268.5)	18321.3 (18321.3 - 18321.3)	0.004 (0.003 - 0.006)	0.004 (0.003 - 0.006)
Slovak Republic	1452.095 (1064.87 - 1742.514)	5427.496 (398.016 - 651.3)	4737213.146 (3473956.307 - 5684655.775)	4744092.737 (3475419.193 - 5687049.589)	8359700.156 (6124134.578 - 10021311.127)	1.481 (1.085 - 1.776)	37459.5 (37459.5 - 37459.5)	21258.1 (21258.1 - 21258.1)	0.004 (0.003 - 0.005)	0.004 (0.003 - 0.005)
Malaysia	4880.052 (650.674 - 9434.767)	10474.706 (139.663 - 2025.11)	16043767.154 (2139168.954 - 31017949.831)	16059121.912 (2139959.29 - 31029409.708)	44847873.635 (5976206.193 - 86654989.803)	1.321 (0.176 - 2.553)	33433.6 (33433.6 - 33433.6)	11971.9 (11971.9 - 11971.9)	0.004 (0.001 - 0.008)	0.004 (0.001 - 0.008)
Mexico	17074.835 (9106.578 - 25043.091)	55216.912 (2944.902 - 8098.48)	55840492.968 (29781596.249 - 81899389.686)	55912784.715 (29793647.73 - 81932531.257)	108449427.339 (57788286.724 - 158917788.492)	0.851 (0.453 - 1.246)	21512.3 (21512.3 - 21512.3)	11091 (11091 - 11091)	0.004 (0.002 - 0.006)	0.004 (0.002 - 0.006)
China	218645.308 (174916.247 - 262374.37)	634429.806 (50754.384 - 76131.577)	716198630.23 (572958904.184 - 859438356.276)	717051705.345 (573184574.815 - 859776862.223)	1210603261.214 (967711408.225 - 1451567112.337)	0.849 (0.679 - 1.018)	21475.6 (21475.6 - 21475.6)	12720.2 (12720.2 - 12720.2)	0.004 (0.003 - 0.005)	0.004 (0.003 - 0.005)
Jordan	421.439 (344.814 - 498.064)	1626.536 (133.08 - 192.227)	1374056.851 (1124228.332 - 1623885.369)	1376104.825 (1124706.226 - 1624575.66)	3601241.289 (2943335.73 - 4251484.943)	0.319 (0.261 - 0.377)	11003.1 (11003.1 - 11003.1)	4204.5 (4204.5 - 4204.5)	0.003 (0.002 - 0.003)	0.003 (0.002 - 0.003)
United States of America	193075.972 (128717.315 - 278887.515)	1826155.918 (121743.728 - 263778.077)	612322124.074 (408214749.383 - 884465290.329)	614341355.964 (408465210.425 - 885007955.921)	614341355.964 (408465210.425 - 885007955.921)	1.816 (1.207 - 2.616)	0 (0 - 0)	0 (0 - 0)	0.002 (0.002 - 0.003)	0.002 (0.002 - 0.003)
Kenya	726.849 (363.425 - 1090.274)	1623.82 (81.191 - 243.573)	2388593.477 (1194296.738 - 3582890.215)	2390944.146 (1194741.354 - 3584224.062)	6564646.769 (3280317.101 - 9840951.304)	0.122 (0.061 - 0.182)	5763.9 (5763.9 - 5763.9)	2099.3 (2099.3 - 2099.3)	0.002 (0.001 - 0.003)	0.002 (0.001 - 0.003)
Russian Federation	12554.77 (0 - 53806.156)	49282.324 (0 - 21120.996)	40920346.852 (0 - 175372915.079)	40982183.946 (0 - 175447842.232)	97439748.624 (0 - 417146964.795)	0.673 (0 - 2.883)	36484.7 (36484.7 - 36484.7)	15345.1 (15345.1 - 15345.1)	0.002 (0 - 0.008)	0.002 (0 - 0.008)
Turkiye	5084.451 (2179.051 - 8716.203)	12222.647 (523.828 - 2095.311)	16694946.126 (7154976.911 - 28619907.644)	16712253.224 (7157679.789 - 28630719.157)	58677622.951 (25131000.006 - 100524000.025)	0.688 (0.294 - 1.178)	37273.7 (37273.7 - 37273.7)	10616.1 (10616.1 - 10616.1)	0.002 (0.001 - 0.003)	0.002 (0.001 - 0.003)
Australia	9616.573 (6868.981 - 12364.165)	52502.187 (3750.156 - 6750.281)	31109246.959 (22220890.685 - 39997603.233)	31171365.718 (22231509.822 - 40016717.679)	30269450.604 (21588261.306 - 38858870.351)	1.156 (0.825 - 1.484)	62625.4 (62625.4 - 62625.4)	64491.4 (64491.4 - 64491.4)	0.002 (0.001 - 0.002)	0.002 (0.001 - 0.002)
Belgium	2824.615 (2353.846 - 2824.615)	15998.721 (1333.227 - 1599.872)	9128341.104 (7606950.92 - 9128341.104)	9147164.44 (7610637.992 - 9132765.591)	11996406.136 (9981268.503 - 11977522.203)	1.029 (0.856 - 1.028)	65027.3 (65027.3 - 65027.3)	49582.8 (49582.8 - 49582.8)	0.002 (0.001 - 0.002)	0.002 (0.001 - 0.002)
Canada	10346.279 (5173.14 - 18968.178)	61792.904 (3089.645 - 11328.699)	33385468.939 (16692734.47 - 61206693.055)	33457608.123 (16700997.254 - 61236989.933)	35547243.968 (17744078.469 - 65061621.053)	0.924 (0.461 - 1.692)	58399.5 (58399.5 - 58399.5)	54966.5 (54966.5 - 54966.5)	0.002 (0.001 - 0.003)	0.002 (0.001 - 0.003)
Thailand	2381.2 (1587.467 - 3571.8)	5405.586 (360.372 - 810.838)	7823805.443 (5215870.295 - 11735708.164)	7831592.229 (5217818.134 - 11740090.802)	23432770.536 (15612142.648 - 35127320.957)	0.327 (0.218 - 0.49)	20671.7 (20671.7 - 20671.7)	6908.8 (6908.8 - 6908.8)	0.002 (0.001 - 0.002)	0.002 (0.001 - 0.002)
Iran	1872.36 (936.18 - 2808.54)	5193.164 (259.658 - 778.975)	6136948.296 (3068474.148 - 9205422.444)	6144013.82 (3069669.986 - 9209009.959)	25309645.88 (12645196.218 - 37935588.655)	0.286 (0.143 - 0.428)	18075.1 (18075.1 - 18075.1)	4387.8 (4387.8 - 4387.8)	0.002 (0.001 - 0.002)	0.002 (0.001 - 0.002)
Italy	6544.761 (4908.571 - 11453.332)	31798.987 (2384.924 - 5564.823)	21234556.624 (15925917.468 - 37160474.093)	21272900.373 (15933210.963 - 37177492.247)	32300456.052 (24192750.94 - 56449752.193)	0.547 (0.41 - 0.956)	51865 (51865 - 51865)	34158 (34158 - 34158)	0.001 (0.001 - 0.002)	0.001 (0.001 - 0.002)
Spain	4544.207 (3408.155 - 14768.673)	24945.437 (1870.908 - 8107.267)	14698173.191 (11023629.894 - 47769062.872)	14727662.835 (11028908.957 - 47791938.812)	22994667.667 (17219710.895 - 74618747.213)	0.484 (0.362 - 1.569)	45825.2 (45825.2 - 45825.2)	29350.2 (29350.2 - 29350.2)	0.001 (0.001 - 0.003)	0.001 (0.001 - 0.003)
Japan	13651.55 (6825.775 - 17064.437)	76234.168 (3811.708 - 9529.271)	44135177.966 (22067588.983 - 55168972.458)	44225063.684 (22078226.466 - 55195566.166)	59602411.94 (29754972.388 - 74387430.969)	0.481 (0.24 - 0.6)	45572.7 (45572.7 - 45572.7)	33815 (33815 - 33815)	0.001 (0.001 - 0.001)	0.001 (0.001 - 0.001)
